# Supplementary material for: ﻿Three new species of the genus Trilacuna Tong & Li, 2007 (Araneae, Oonopidae) from Yunnan Province, China
Source: Zookeys. 2023 Aug 14;1174:289–300. doi: 10.3897/zookeys.1174.106130 (PMC10442693; doi:10.3897/zookeys.1174.106130)
Supplement: XML Treatment for Trilacuna cangshan [file zookeys.1174.106130-treatment2.xml]

<!DOCTYPE tp:taxon-treatment
  PUBLIC "-//TaxonX//DTD Taxonomic Treatment Publishing DTD v0 20100105//EN" "tax-treatment-NSO.dtd">
<tp:taxon-treatment xmlns:tp="http://www.plazi.org/taxpub"><tp:treatment-meta><kwd-group><label>Taxon classification</label><kwd>
              <named-content content-type="kingdom">Animalia</named-content>
            </kwd><kwd>
              <named-content content-type="order">Araneae</named-content>
            </kwd><kwd>
              <named-content content-type="family">Oonopidae</named-content>
            </kwd></kwd-group><mixed-citation publication-type="journal"><person-group><name><surname>Ma</surname><given-names>Jimeng</given-names></name><name><surname>Bian</surname><given-names>Dongju</given-names></name><name><surname>Tong</surname><given-names>Yanfeng</given-names></name><name><surname>Yang</surname><given-names>Zizhong</given-names></name><name><surname>Zhang</surname><given-names>Zhisheng</given-names></name></person-group><article-title>﻿Three new species of the genus <italic><tp:taxon-name><tp:taxon-name-part taxon-name-part-type="genus" reg="Trilacuna">Trilacuna</tp:taxon-name-part></tp:taxon-name></italic> Tong &amp; Li, 2007 (<tp:taxon-name><tp:taxon-name-part taxon-name-part-type="order">Araneae</tp:taxon-name-part></tp:taxon-name>, <tp:taxon-name><tp:taxon-name-part taxon-name-part-type="family">Oonopidae</tp:taxon-name-part></tp:taxon-name>) from Yunnan Province, China</article-title><source>Zookeys</source><day>14</day><month>08</month><year>2023</year><volume>1174</volume><fpage>289</fpage><lpage>300</lpage><pub-id pub-id-type="doi">10.3897/zookeys.1174.106130</pub-id></mixed-citation></tp:treatment-meta><tp:nomenclature><label>﻿</label><tp:taxon-name>
            <object-id xmlns:xlink="http://www.w3.org/1999/xlink" content-type="arpha" xlink:type="simple">F53E1A6F-F6C2-55BB-B628-BC6FD1C4E268</object-id>
            <tp:taxon-name-part taxon-name-part-type="genus" reg="Trilacuna">Trilacuna</tp:taxon-name-part>
            <tp:taxon-name-part taxon-name-part-type="species" reg="cangshan">cangshan</tp:taxon-name-part>
            <object-id xmlns:xlink="http://www.w3.org/1999/xlink" content-type="zoobank" xlink:type="simple">https://zoobank.org/D00C8223-91F4-4A42-8F73-AAAE7412F090</object-id>
          </tp:taxon-name><tp:taxon-authority>Tong, Yang &amp; Zhang</tp:taxon-authority><tp:taxon-status xmlns:xlink="http://www.w3.org/1999/xlink" xlink:type="simple">sp. nov.</tp:taxon-status><xref ref-type="fig" rid="F1">Figs 1</xref><xref ref-type="fig" rid="F2">, 2</xref><xref ref-type="fig" rid="F8">, 8</xref></tp:nomenclature><tp:treatment-sec sec-type="type material" id="SECID0EMLAC"><title>Type material.</title><p><bold><italic>Holotype</italic></bold> ♂ (<abbrev xmlns:xlink="http://www.w3.org/1999/xlink" xlink:title="Shenyang Normal University" id="ABBRID0EXLAC" xlink:type="simple">SYNU</abbrev>-660): China, Yunnan Province, Dali Bai Autonomous Prefecture, Dali City, Cangshan Mountain, post-fire forest in 1999, <named-content xmlns:xlink="http://www.w3.org/1999/xlink" content-type="dwc:verbatimCoordinates" xlink:type="simple"><named-content content-type="geo-json" specific-use="{&#34;type&#34;:&#34;Point&#34;,&#34;coordinates&#34;:[100.134444,25.641667]}" id="NCID0E5LAC" xlink:type="simple">25°38′30″N, 100°08′04″E</named-content></named-content>, Z. Yang leg., 2/11/2009.</p></tp:treatment-sec><tp:treatment-sec sec-type="diagnosis" id="SECID0EDMAC"><title>Diagnosis.</title><p>Males of the new species are similar to those of <italic><tp:taxon-name><tp:taxon-name-part taxon-name-part-type="genus" reg="Trilacuna">T.</tp:taxon-name-part><tp:taxon-name-part taxon-name-part-type="species" reg="bawan">bawan</tp:taxon-name-part></tp:taxon-name></italic> Tong, Zhang &amp; Li, 2019 in the shape of palp, but they can be distinguished by the reduced eyes (Fig. <xref ref-type="fig" rid="F1">1D, F</xref>) vs normal, the smooth sternum (Fig. <xref ref-type="fig" rid="F1">1E</xref>) vs with grooves at posterior part, and the slightly elevated epigastric region (Fig. <xref ref-type="fig" rid="F1">1B, C</xref>) vs epigastric region strongly elevated (<xref ref-type="bibr" rid="B8">Tong et al. 2019</xref>: fig. 1A, E, G–I).</p><fig id="F1" position="float" orientation="portrait"><object-id xmlns:xlink="http://www.w3.org/1999/xlink" content-type="doi" xlink:type="simple">10.3897/zookeys.1174.106130.figure1</object-id><object-id xmlns:xlink="http://www.w3.org/1999/xlink" content-type="arpha" xlink:type="simple">10801AB8-9EC3-5E0B-AAB0-DD5569FBB853</object-id><label>Figure 1.</label><caption><p><italic><tp:taxon-name><tp:taxon-name-part taxon-name-part-type="genus" reg="Trilacuna">Trilacuna</tp:taxon-name-part><tp:taxon-name-part taxon-name-part-type="species" reg="cangshan">cangshan</tp:taxon-name-part></tp:taxon-name></italic> sp. nov., male holotype <bold>A–C</bold> habitus in dorsal, ventral, and lateral views <bold>D–F</bold> prosoma in dorsal, ventral, and anterior views <bold>G</bold> labium and endites in ventral view <bold>H</bold> chelicerae, slightly oblique lateral view. Abbreviations: <abbrev xmlns:xlink="http://www.w3.org/1999/xlink" xlink:title="slightly curved distal branch" id="ABBRID0E6NAC" xlink:type="simple">cdb</abbrev> = slightly curved distal branch; <abbrev xmlns:xlink="http://www.w3.org/1999/xlink" xlink:title="elevated hair base" id="ABBRID0EDOAC" xlink:type="simple">ehb</abbrev> = elevated hair base; <abbrev xmlns:xlink="http://www.w3.org/1999/xlink" xlink:title="labium deep incision" id="ABBRID0EHOAC" xlink:type="simple">ldi</abbrev> = labium deep incision. Scale bars: 0.4 mm (<bold>A–F</bold>); 0.2 mm (<bold>G, H</bold>).</p></caption><graphic xmlns:xlink="http://www.w3.org/1999/xlink" xlink:href="zookeys-1174-289_article-106130__-g001.jpg" position="float" orientation="portrait" xlink:type="simple" id="oo_892431.jpg"><uri content-type="original_file" xlink:type="simple">https://binary.pensoft.net/fig/892431</uri></graphic></fig></tp:treatment-sec><tp:treatment-sec sec-type="description" id="SECID0EUOAC"><title>Description.</title><p><bold>Male (holotype). <italic>Body</italic></bold>: yellow, legs lighter; habitus <abbrev xmlns:xlink="http://www.w3.org/1999/xlink" xlink:title="anterior sclerite" id="ABBRID0E5OAC" xlink:type="simple">as</abbrev> in Fig. <xref ref-type="fig" rid="F1">1A–C</xref>; body length 1.76. <bold><italic>Carapace</italic></bold>: 0.78 long, 0.67 wide; sides granulate, lateral margin rebordered (Fig. <xref ref-type="fig" rid="F1">1D, F</xref>). <bold><italic>Eyes</italic></bold>: vestigial, only visible in frontal view (Fig. <xref ref-type="fig" rid="F1">1D, F</xref>). <bold><italic>Mouthparts</italic></bold>: chelicerae straight, proximal region with one seta with elevated base; labium rectangular, anterior margin deeply incised; endites slender, distally branched (Fig. <xref ref-type="fig" rid="F1">1E, G, H</xref>). <bold><italic>Sternum</italic></bold>: surface finely reticulated (Fig. <xref ref-type="fig" rid="F1">1E</xref>). <bold><italic>Abdomen</italic></bold>: 1.01 long, 0.60 wide; booklung covers ovoid, surface smooth; dorsal scutum not fused to epigastric scutum; sperm pore situated at level of anterior spiracles; apodemes present, posterior spiracles connected by groove; epigastric region slightly elevated, with a cluster of densely short setae (Fig. <xref ref-type="fig" rid="F1">1A–C</xref>). <bold><italic>Palp</italic></bold>: orange; 0.64 long (0.20, 0.13, 0.13, 0.18); femur greatly elongated (width/length = 0.64); bulb kidney-shaped, tapering apically; psembolus with basal leaf-shaped projection (<abbrev xmlns:xlink="http://www.w3.org/1999/xlink" xlink:title="basal leaf-shaped projection" id="ABBRID0ENAAE" xlink:type="simple">blp</abbrev>) and ventral broad lobes (<abbrev xmlns:xlink="http://www.w3.org/1999/xlink" xlink:title="ventral broad lobes" id="ABBRID0ERAAE" xlink:type="simple">vbl</abbrev>); with dorsal median branch (<abbrev xmlns:xlink="http://www.w3.org/1999/xlink" xlink:title="long median branch" id="ABBRID0EVAAE" xlink:type="simple">lmb</abbrev>) and retrolateral, long curved branch (<abbrev xmlns:xlink="http://www.w3.org/1999/xlink" xlink:title="lateral curved branch" id="ABBRID0EZAAE" xlink:type="simple">lcb</abbrev>) (Fig. <xref ref-type="fig" rid="F2">2</xref>).</p><fig id="F2" position="float" orientation="portrait"><object-id xmlns:xlink="http://www.w3.org/1999/xlink" content-type="doi" xlink:type="simple">10.3897/zookeys.1174.106130.figure2</object-id><object-id xmlns:xlink="http://www.w3.org/1999/xlink" content-type="arpha" xlink:type="simple">8927419D-AF1E-5BBC-AC56-66DD78476FBF</object-id><label>Figure 2.</label><caption><p><italic><tp:taxon-name><tp:taxon-name-part taxon-name-part-type="genus" reg="Trilacuna">Trilacuna</tp:taxon-name-part><tp:taxon-name-part taxon-name-part-type="species" reg="cangshan">cangshan</tp:taxon-name-part></tp:taxon-name></italic> sp. nov., left male palp <bold>A–F</bold> (light) and right male palp <bold>G–L</bold> (<abbrev xmlns:xlink="http://www.w3.org/1999/xlink" xlink:title="Scanning electron microscope" id="ABBRID0EYBAE" xlink:type="simple">SEM</abbrev>, images flipped horizontally) <bold>A, G</bold> prolateral view <bold>B, H</bold> dorsal view <bold>C, I</bold> retrolateral view <bold>D, J</bold> distal part of bulb, prolateral view <bold>E, K</bold> distal part of bulb, dorsal view <bold>F, L</bold> distal part of bulb, retrolateral view. Abbreviations: <abbrev xmlns:xlink="http://www.w3.org/1999/xlink" xlink:title="basal leaf-shaped projection" id="ABBRID0EICAE" xlink:type="simple">blp</abbrev> = basal leaf-shaped projection; <abbrev xmlns:xlink="http://www.w3.org/1999/xlink" xlink:title="basal thin “hairs”" id="ABBRID0EMCAE" xlink:type="simple">bth</abbrev> = basal thin “hairs”; <abbrev xmlns:xlink="http://www.w3.org/1999/xlink" xlink:title="distal thick “hairs”" id="ABBRID0EQCAE" xlink:type="simple">dth</abbrev> = distal thick “hairs”; <abbrev xmlns:xlink="http://www.w3.org/1999/xlink" xlink:title="lateral curved branch" id="ABBRID0EUCAE" xlink:type="simple">lcb</abbrev> = lateral curved branch; <abbrev xmlns:xlink="http://www.w3.org/1999/xlink" xlink:title="lateral “hairs”" id="ABBRID0EYCAE" xlink:type="simple">lh</abbrev> = lateral “hairs”; <abbrev xmlns:xlink="http://www.w3.org/1999/xlink" xlink:title="long median branch" id="ABBRID0E3CAE" xlink:type="simple">lmb</abbrev> = long median branch; <abbrev xmlns:xlink="http://www.w3.org/1999/xlink" xlink:title="ventral broad lobes" id="ABBRID0EADAE" xlink:type="simple">vbl</abbrev> = ventral broad lobes. Scale bars: 0.2 mm (<bold>A–C, G–I</bold>); 0.02 mm (<bold>D–F, J–L</bold>).</p></caption><graphic xmlns:xlink="http://www.w3.org/1999/xlink" xlink:href="zookeys-1174-289_article-106130__-g002.jpg" position="float" orientation="portrait" xlink:type="simple" id="oo_892432.jpg"><uri content-type="original_file" xlink:type="simple">https://binary.pensoft.net/fig/892432</uri></graphic></fig><p><bold>Female.</bold> Unknown.</p></tp:treatment-sec><tp:treatment-sec sec-type="etymology" id="SECID0ERDAE"><title>Etymology.</title><p>The specific name is a noun in apposition taken from the type locality.</p></tp:treatment-sec><tp:treatment-sec sec-type="distribution" id="SECID0EWDAE"><title>Distribution.</title><p>Known only from the type locality, Yunnan Province, China (Fig. <xref ref-type="fig" rid="F8">8</xref>).</p></tp:treatment-sec><tp:treatment-sec><!--Section generated to contain objects referenced in tp:taxon-treatment.--><fig id="F8" position="float" orientation="portrait"><object-id xmlns:xlink="http://www.w3.org/1999/xlink" content-type="doi" xlink:type="simple">10.3897/zookeys.1174.106130.figure8</object-id><object-id xmlns:xlink="http://www.w3.org/1999/xlink" content-type="arpha" xlink:type="simple">A2E92C5A-F144-513B-9116-BDC10903243B</object-id><label>Figure 8.</label><caption><p>Distribution records of three new species from Yunnan, China. 1. <italic><tp:taxon-name><tp:taxon-name-part taxon-name-part-type="genus" reg="Trilacuna">Trilacuna</tp:taxon-name-part><tp:taxon-name-part taxon-name-part-type="species" reg="cangshan">cangshan</tp:taxon-name-part></tp:taxon-name></italic> sp. nov.; 2. <italic><tp:taxon-name><tp:taxon-name-part taxon-name-part-type="genus" reg="Trilacuna">Trilacuna</tp:taxon-name-part><tp:taxon-name-part taxon-name-part-type="species" reg="wumanshan">wumanshan</tp:taxon-name-part></tp:taxon-name></italic> sp. nov.; 3. <italic><tp:taxon-name><tp:taxon-name-part taxon-name-part-type="genus" reg="Trilacuna">Trilacuna</tp:taxon-name-part><tp:taxon-name-part taxon-name-part-type="species" reg="xiaoheishan">xiaoheishan</tp:taxon-name-part></tp:taxon-name></italic> sp. nov.</p></caption><graphic xmlns:xlink="http://www.w3.org/1999/xlink" xlink:href="zookeys-1174-289_article-106130__-g008.jpg" position="float" orientation="portrait" xlink:type="simple" id="oo_892438.jpg"><uri content-type="original_file" xlink:type="simple">https://binary.pensoft.net/fig/892438</uri></graphic></fig></tp:treatment-sec><ref-list><ref id="B8"><mixed-citation xmlns:xlink="http://www.w3.org/1999/xlink" xlink:type="simple"><person-group><name name-style="western"><surname>Tong</surname><given-names>Y</given-names></name><name name-style="western"><surname>Chen</surname><given-names>H</given-names></name><name name-style="western"><surname>Bai</surname><given-names>S</given-names></name><name name-style="western"><surname>Zhang</surname><given-names>Z</given-names></name><name name-style="western"><surname>Li</surname><given-names>S</given-names></name></person-group> (<year>2019</year>) <article-title>Seven new species of the genus <italic><tp:taxon-name><tp:taxon-name-part taxon-name-part-type="genus">Trilacuna</tp:taxon-name-part></tp:taxon-name></italic> Tong &amp; Li, 2007 from Yunnan, China (<tp:taxon-name><tp:taxon-name-part taxon-name-part-type="order">Araneae</tp:taxon-name-part></tp:taxon-name>, <tp:taxon-name><tp:taxon-name-part taxon-name-part-type="family">Oonopidae</tp:taxon-name-part></tp:taxon-name>).</article-title><source>ZooKeys</source><volume>821</volume>: <fpage>11</fpage>–<lpage>44</lpage>. <ext-link xlink:href="10.3897/zookeys.821.29599" ext-link-type="doi" xlink:type="simple">https://doi.org/10.3897/zookeys.821.29599</ext-link></mixed-citation></ref></ref-list></tp:taxon-treatment>
