# Supplementary material for: ﻿Three new species of the genus Trilacuna Tong & Li, 2007 (Araneae, Oonopidae) from Yunnan Province, China
Source: Zookeys. 2023 Aug 14;1174:289–300. doi: 10.3897/zookeys.1174.106130 (PMC10442693; doi:10.3897/zookeys.1174.106130)
Supplement: XML Treatment for Trilacuna wumanshan [file zookeys.1174.106130-treatment3.xml]

<!DOCTYPE tp:taxon-treatment
  PUBLIC "-//TaxonX//DTD Taxonomic Treatment Publishing DTD v0 20100105//EN" "tax-treatment-NSO.dtd">
<tp:taxon-treatment xmlns:tp="http://www.plazi.org/taxpub"><tp:treatment-meta><kwd-group><label>Taxon classification</label><kwd>
              <named-content content-type="kingdom">Animalia</named-content>
            </kwd><kwd>
              <named-content content-type="order">Araneae</named-content>
            </kwd><kwd>
              <named-content content-type="family">Oonopidae</named-content>
            </kwd></kwd-group><mixed-citation publication-type="journal"><person-group><name><surname>Ma</surname><given-names>Jimeng</given-names></name><name><surname>Bian</surname><given-names>Dongju</given-names></name><name><surname>Tong</surname><given-names>Yanfeng</given-names></name><name><surname>Yang</surname><given-names>Zizhong</given-names></name><name><surname>Zhang</surname><given-names>Zhisheng</given-names></name></person-group><article-title>﻿Three new species of the genus <italic><tp:taxon-name><tp:taxon-name-part taxon-name-part-type="genus" reg="Trilacuna">Trilacuna</tp:taxon-name-part></tp:taxon-name></italic> Tong &amp; Li, 2007 (<tp:taxon-name><tp:taxon-name-part taxon-name-part-type="order">Araneae</tp:taxon-name-part></tp:taxon-name>, <tp:taxon-name><tp:taxon-name-part taxon-name-part-type="family">Oonopidae</tp:taxon-name-part></tp:taxon-name>) from Yunnan Province, China</article-title><source>Zookeys</source><day>14</day><month>08</month><year>2023</year><volume>1174</volume><fpage>289</fpage><lpage>300</lpage><pub-id pub-id-type="doi">10.3897/zookeys.1174.106130</pub-id></mixed-citation></tp:treatment-meta><tp:nomenclature><label>﻿</label><tp:taxon-name>
            <object-id xmlns:xlink="http://www.w3.org/1999/xlink" content-type="arpha" xlink:type="simple">EB818C04-C300-54F5-A09A-94486B304ED5</object-id>
            <tp:taxon-name-part taxon-name-part-type="genus" reg="Trilacuna">Trilacuna</tp:taxon-name-part>
            <tp:taxon-name-part taxon-name-part-type="species" reg="wumanshan">wumanshan</tp:taxon-name-part>
            <object-id xmlns:xlink="http://www.w3.org/1999/xlink" content-type="zoobank" xlink:type="simple">https://zoobank.org/05309BE8-2203-4DD0-86B3-88B00D9CFC05</object-id>
          </tp:taxon-name><tp:taxon-authority>Tong, Yang &amp; Zhang</tp:taxon-authority><tp:taxon-status xmlns:xlink="http://www.w3.org/1999/xlink" xlink:type="simple">sp. nov.</tp:taxon-status><xref ref-type="fig" rid="F3">Figs 3</xref><xref ref-type="fig" rid="F4">, 4</xref><xref ref-type="fig" rid="F8">, 8</xref></tp:nomenclature><tp:treatment-sec sec-type="type material" id="SECID0EWFAE"><title>Type material.</title><p><bold><italic>Holotype</italic></bold> ♂ (<abbrev xmlns:xlink="http://www.w3.org/1999/xlink" xlink:title="Shenyang Normal University" id="ABBRID0EBGAE" xlink:type="simple">SYNU</abbrev>-661): China, Yunnan Province, Lincang City, Cangyuan Wa Autonomous County, Banhong township, Wuman Hill, <named-content xmlns:xlink="http://www.w3.org/1999/xlink" content-type="dwc:verbatimCoordinates" xlink:type="simple"><named-content content-type="geo-json" specific-use="{&#34;type&#34;:&#34;Point&#34;,&#34;coordinates&#34;:[99.097778,23.254167]}" id="NCID0EIGAE" xlink:type="simple">23°15′15″N, 99°05′52″E</named-content></named-content>, Z. Yang leg., 13/5/2021.</p></tp:treatment-sec><tp:treatment-sec sec-type="diagnosis" id="SECID0ENGAE"><title>Diagnosis.</title><p>The new species is similar to <italic><tp:taxon-name><tp:taxon-name-part taxon-name-part-type="genus" reg="Trilacuna">T.</tp:taxon-name-part><tp:taxon-name-part taxon-name-part-type="species" reg="longtankou">longtankou</tp:taxon-name-part></tp:taxon-name></italic> Tong &amp; Li, 2020 in the shape of the male palp, but it can be distinguished by the smooth sternum (Fig. <xref ref-type="fig" rid="F3">3B</xref>) vs sternum with two rows of paddle-shaped setae, and the large dorsal prong and the narrow lateral and dorsal branches of psembolus (Fig. <xref ref-type="fig" rid="F4">4J, K</xref>) vs a basal branch and several broad branches of psembolus (<xref ref-type="bibr" rid="B3">Huang et al. 2020</xref>: fig. 3E, F, H).</p><fig id="F3" position="float" orientation="portrait"><object-id xmlns:xlink="http://www.w3.org/1999/xlink" content-type="doi" xlink:type="simple">10.3897/zookeys.1174.106130.figure3</object-id><object-id xmlns:xlink="http://www.w3.org/1999/xlink" content-type="arpha" xlink:type="simple">2851DC76-FFC3-5A69-AF53-D5C4A218107E</object-id><label>Figure 3.</label><caption><p><italic><tp:taxon-name><tp:taxon-name-part taxon-name-part-type="genus" reg="Trilacuna">Trilacuna</tp:taxon-name-part><tp:taxon-name-part taxon-name-part-type="species" reg="wumanshan">wumanshan</tp:taxon-name-part></tp:taxon-name></italic> sp. nov., male holotype <bold>A–C</bold> habitus in dorsal, ventral, and lateral views, arrow shows the elevated epigastric region <bold>D–F</bold> prosoma in dorsal, ventral, and anterior views <bold>G</bold> labium and endites in ventral view <bold>H</bold> chelicerae in slightly oblique lateral view. Abbreviations: <abbrev xmlns:xlink="http://www.w3.org/1999/xlink" xlink:title="elevated hair base" id="ABBRID0EFIAE" xlink:type="simple">ehb</abbrev> = elevated hair base; <abbrev xmlns:xlink="http://www.w3.org/1999/xlink" xlink:title="labium deep incision" id="ABBRID0EJIAE" xlink:type="simple">ldi</abbrev> = labium deep incision. Scale bars: 0.4 mm (<bold>A–F</bold>); 0.2 mm (<bold>G, H</bold>).</p></caption><graphic xmlns:xlink="http://www.w3.org/1999/xlink" xlink:href="zookeys-1174-289_article-106130__-g003.jpg" position="float" orientation="portrait" xlink:type="simple" id="oo_892433.jpg"><uri content-type="original_file" xlink:type="simple">https://binary.pensoft.net/fig/892433</uri></graphic></fig><fig id="F4" position="float" orientation="portrait"><object-id xmlns:xlink="http://www.w3.org/1999/xlink" content-type="doi" xlink:type="simple">10.3897/zookeys.1174.106130.figure4</object-id><object-id xmlns:xlink="http://www.w3.org/1999/xlink" content-type="arpha" xlink:type="simple">2E55BE54-8B4B-5101-B8AE-854C82A640BD</object-id><label>Figure 4.</label><caption><p><italic><tp:taxon-name><tp:taxon-name-part taxon-name-part-type="genus" reg="Trilacuna">Trilacuna</tp:taxon-name-part><tp:taxon-name-part taxon-name-part-type="species" reg="wumanshan">wumanshan</tp:taxon-name-part></tp:taxon-name></italic> sp. nov., left male palp, <bold>A–F</bold> (light) and <bold>G–L</bold> (<abbrev xmlns:xlink="http://www.w3.org/1999/xlink" xlink:title="Scanning electron microscope" id="ABBRID0ENJAE" xlink:type="simple">SEM</abbrev>) <bold>A, G</bold> prolateral view <bold>B, H</bold> dorsal view <bold>C, I</bold> retrolateral view <bold>D, J</bold> distal part of bulb, prolateral view <bold>E, K</bold> distal part of bulb, dorsal view <bold>F, L</bold> distal part of bulb, retrolateral view. Abbreviations: <abbrev xmlns:xlink="http://www.w3.org/1999/xlink" xlink:title="basal short “hairs”" id="ABBRID0E4JAE" xlink:type="simple">bsh</abbrev> = basal short “hairs”; <abbrev xmlns:xlink="http://www.w3.org/1999/xlink" xlink:title="dorsal branch" id="ABBRID0EBKAE" xlink:type="simple">db</abbrev> = dorsal branch; <abbrev xmlns:xlink="http://www.w3.org/1999/xlink" xlink:title="lateral branch" id="ABBRID0EFKAE" xlink:type="simple">lb</abbrev> = lateral branch; <abbrev xmlns:xlink="http://www.w3.org/1999/xlink" xlink:title="large dorsal prong" id="ABBRID0EJKAE" xlink:type="simple">ldp</abbrev> = large dorsal prong; <abbrev xmlns:xlink="http://www.w3.org/1999/xlink" xlink:title="median branch" id="ABBRID0ENKAE" xlink:type="simple">mb</abbrev> = median branch; <abbrev xmlns:xlink="http://www.w3.org/1999/xlink" xlink:title="ventral projection" id="ABBRID0ERKAE" xlink:type="simple">vp</abbrev> = ventral projection. Scale bars: 0.1 mm (<bold>A–C, G–I</bold>); 0.05 mm (<bold>D–F, J–L</bold>).</p></caption><graphic xmlns:xlink="http://www.w3.org/1999/xlink" xlink:href="zookeys-1174-289_article-106130__-g004.jpg" position="float" orientation="portrait" xlink:type="simple" id="oo_892434.jpg"><uri content-type="original_file" xlink:type="simple">https://binary.pensoft.net/fig/892434</uri></graphic></fig></tp:treatment-sec><tp:treatment-sec sec-type="description" id="SECID0E5KAE"><title>Description.</title><p><bold>Male (holotype). <italic>Body</italic></bold>: yellow-brown, chelicerae and sternum lighter, legs yellow; habitus <abbrev xmlns:xlink="http://www.w3.org/1999/xlink" xlink:title="anterior sclerite" id="ABBRID0EILAE" xlink:type="simple">as</abbrev> in Fig. <xref ref-type="fig" rid="F3">3A–C</xref>; body length 1.44. <bold><italic>Carapace</italic></bold>: 0.70 long, 0.56 wide; sides smooth, lateral margin rebordered (Fig. <xref ref-type="fig" rid="F3">3D</xref>). <bold><italic>Eyes</italic></bold>: <abbrev xmlns:xlink="http://www.w3.org/1999/xlink" xlink:title="anterior lateral eyes" id="ABBRID0E1LAE" xlink:type="simple">ALE</abbrev> largest, <abbrev xmlns:xlink="http://www.w3.org/1999/xlink" xlink:title="posterior median eye" id="ABBRID0E5LAE" xlink:type="simple">PME</abbrev> smallest; <abbrev xmlns:xlink="http://www.w3.org/1999/xlink" xlink:title="anterior lateral eyes" id="ABBRID0ECMAE" xlink:type="simple">ALE</abbrev> separated from edge of carapace by 1.0 diameters (Fig. <xref ref-type="fig" rid="F3">3D, F</xref>). <bold><italic>Mouthparts</italic></bold>: chelicerae straight, proximal region with one hair with elevated hair base; labium rectangular, anterior margin deeply incised; endites slender, distally not branched (Fig. <xref ref-type="fig" rid="F3">3E, G, H</xref>). <bold><italic>Sternum</italic></bold>: surface finely smooth (Fig. <xref ref-type="fig" rid="F3">3E</xref>). <bold><italic>Abdomen</italic></bold>: 0.72 long, 0.47 wide; booklung covers ovoid, surface smooth; dorsal scutum not fused to epigastric scutum; sperm pore situated at level of posterior spiracles; apodemes present, posterior spiracles not connected by groove; epigastric region slightly elevated (Fig. <xref ref-type="fig" rid="F3">3A–C</xref>). <bold><italic>Palp</italic></bold>: orange; 0.54 long (0.16, 0.09, 0.12, 0.17); femur greatly elongated (width/length = 0.60); bulb triangle, tapering anteriorly; psembolus with large dorsal prong (<abbrev xmlns:xlink="http://www.w3.org/1999/xlink" xlink:title="large dorsal prong" id="ABBRID0ECNAE" xlink:type="simple">ldp</abbrev>), a cluster of basal short “hairs” (<abbrev xmlns:xlink="http://www.w3.org/1999/xlink" xlink:title="basal short “hairs”" id="ABBRID0EGNAE" xlink:type="simple">bsh</abbrev>), and a small ventral projection (<abbrev xmlns:xlink="http://www.w3.org/1999/xlink" xlink:title="ventral projection" id="ABBRID0EKNAE" xlink:type="simple">vp</abbrev>); with a broad median branch (<abbrev xmlns:xlink="http://www.w3.org/1999/xlink" xlink:title="median branch" id="ABBRID0EONAE" xlink:type="simple">mb</abbrev>), a narrow lateral branch (<abbrev xmlns:xlink="http://www.w3.org/1999/xlink" xlink:title="lateral branch" id="ABBRID0ESNAE" xlink:type="simple">lb</abbrev>) and a dorsal branch (<abbrev xmlns:xlink="http://www.w3.org/1999/xlink" xlink:title="dorsal branch" id="ABBRID0EWNAE" xlink:type="simple">db</abbrev>) (Fig. <xref ref-type="fig" rid="F4">4</xref>).</p><p><bold>Female.</bold> Unknown.</p></tp:treatment-sec><tp:treatment-sec sec-type="etymology" id="SECID0ECOAE"><title>Etymology.</title><p>The specific name is a noun in apposition taken from the type locality.</p></tp:treatment-sec><tp:treatment-sec sec-type="distribution" id="SECID0EHOAE"><title>Distribution.</title><p>Known only from the type locality, Yunnan Province, China (Fig. <xref ref-type="fig" rid="F8">8</xref>).</p></tp:treatment-sec><tp:treatment-sec><!--Section generated to contain objects referenced in tp:taxon-treatment.--><fig id="F8" position="float" orientation="portrait"><object-id xmlns:xlink="http://www.w3.org/1999/xlink" content-type="doi" xlink:type="simple">10.3897/zookeys.1174.106130.figure8</object-id><object-id xmlns:xlink="http://www.w3.org/1999/xlink" content-type="arpha" xlink:type="simple">A2E92C5A-F144-513B-9116-BDC10903243B</object-id><label>Figure 8.</label><caption><p>Distribution records of three new species from Yunnan, China. 1. <italic><tp:taxon-name><tp:taxon-name-part taxon-name-part-type="genus" reg="Trilacuna">Trilacuna</tp:taxon-name-part><tp:taxon-name-part taxon-name-part-type="species" reg="cangshan">cangshan</tp:taxon-name-part></tp:taxon-name></italic> sp. nov.; 2. <italic><tp:taxon-name><tp:taxon-name-part taxon-name-part-type="genus" reg="Trilacuna">Trilacuna</tp:taxon-name-part><tp:taxon-name-part taxon-name-part-type="species" reg="wumanshan">wumanshan</tp:taxon-name-part></tp:taxon-name></italic> sp. nov.; 3. <italic><tp:taxon-name><tp:taxon-name-part taxon-name-part-type="genus" reg="Trilacuna">Trilacuna</tp:taxon-name-part><tp:taxon-name-part taxon-name-part-type="species" reg="xiaoheishan">xiaoheishan</tp:taxon-name-part></tp:taxon-name></italic> sp. nov.</p></caption><graphic xmlns:xlink="http://www.w3.org/1999/xlink" xlink:href="zookeys-1174-289_article-106130__-g008.jpg" position="float" orientation="portrait" xlink:type="simple" id="oo_892438.jpg"><uri content-type="original_file" xlink:type="simple">https://binary.pensoft.net/fig/892438</uri></graphic></fig></tp:treatment-sec><ref-list><ref id="B3"><mixed-citation xmlns:xlink="http://www.w3.org/1999/xlink" xlink:type="simple"><person-group><name name-style="western"><surname>Huang</surname><given-names>Y</given-names></name><name name-style="western"><surname>Zhang</surname><given-names>W</given-names></name><name name-style="western"><surname>Tong</surname><given-names>Y</given-names></name><name name-style="western"><surname>Li</surname><given-names>S</given-names></name></person-group> (<year>2020</year>) <article-title>A new species of the genus <italic><tp:taxon-name><tp:taxon-name-part taxon-name-part-type="genus">Trilacuna</tp:taxon-name-part></tp:taxon-name></italic> (<tp:taxon-name><tp:taxon-name-part taxon-name-part-type="order">Araneae</tp:taxon-name-part></tp:taxon-name>, <tp:taxon-name><tp:taxon-name-part taxon-name-part-type="family">Oonopidae</tp:taxon-name-part></tp:taxon-name>) from Guizhou Province, China.</article-title><source>Acta Arachnologica Sinica</source><volume>29</volume>(<issue>2</issue>): <fpage>94</fpage>–<lpage>98</lpage>. <ext-link xlink:href="10.3969/j.issn.1005-9628.2020.02.003" ext-link-type="doi" xlink:type="simple">https://doi.org/10.3969/j.issn.1005-9628.2020.02.003</ext-link></mixed-citation></ref></ref-list></tp:taxon-treatment>
