# Supplementary material for: ﻿Three new species of the genus Trilacuna Tong & Li, 2007 (Araneae, Oonopidae) from Yunnan Province, China
Source: Zookeys. 2023 Aug 14;1174:289–300. doi: 10.3897/zookeys.1174.106130 (PMC10442693; doi:10.3897/zookeys.1174.106130)
Supplement: XML Treatment for Trilacuna xiaoheishan [file zookeys.1174.106130-treatment4.xml]

<!DOCTYPE tp:taxon-treatment
  PUBLIC "-//TaxonX//DTD Taxonomic Treatment Publishing DTD v0 20100105//EN" "tax-treatment-NSO.dtd">
<tp:taxon-treatment xmlns:tp="http://www.plazi.org/taxpub"><tp:treatment-meta><kwd-group><label>Taxon classification</label><kwd>
              <named-content content-type="kingdom">Animalia</named-content>
            </kwd><kwd>
              <named-content content-type="order">Araneae</named-content>
            </kwd><kwd>
              <named-content content-type="family">Oonopidae</named-content>
            </kwd></kwd-group><mixed-citation publication-type="journal"><person-group><name><surname>Ma</surname><given-names>Jimeng</given-names></name><name><surname>Bian</surname><given-names>Dongju</given-names></name><name><surname>Tong</surname><given-names>Yanfeng</given-names></name><name><surname>Yang</surname><given-names>Zizhong</given-names></name><name><surname>Zhang</surname><given-names>Zhisheng</given-names></name></person-group><article-title>﻿Three new species of the genus <italic><tp:taxon-name><tp:taxon-name-part taxon-name-part-type="genus" reg="Trilacuna">Trilacuna</tp:taxon-name-part></tp:taxon-name></italic> Tong &amp; Li, 2007 (<tp:taxon-name><tp:taxon-name-part taxon-name-part-type="order">Araneae</tp:taxon-name-part></tp:taxon-name>, <tp:taxon-name><tp:taxon-name-part taxon-name-part-type="family">Oonopidae</tp:taxon-name-part></tp:taxon-name>) from Yunnan Province, China</article-title><source>Zookeys</source><day>14</day><month>08</month><year>2023</year><volume>1174</volume><fpage>289</fpage><lpage>300</lpage><pub-id pub-id-type="doi">10.3897/zookeys.1174.106130</pub-id></mixed-citation></tp:treatment-meta><tp:nomenclature><label>﻿</label><tp:taxon-name>
            <object-id xmlns:xlink="http://www.w3.org/1999/xlink" content-type="arpha" xlink:type="simple">5EFF157C-5FA6-58C5-8E34-8A806816FA0D</object-id>
            <tp:taxon-name-part taxon-name-part-type="genus" reg="Trilacuna">Trilacuna</tp:taxon-name-part>
            <tp:taxon-name-part taxon-name-part-type="species" reg="xiaoheishan">xiaoheishan</tp:taxon-name-part>
            <object-id xmlns:xlink="http://www.w3.org/1999/xlink" content-type="zoobank" xlink:type="simple">https://zoobank.org/F599EE3B-6643-418A-8967-132D41CD1D3B</object-id>
          </tp:taxon-name><tp:taxon-authority>Tong, Yang &amp; Zhang</tp:taxon-authority><tp:taxon-status xmlns:xlink="http://www.w3.org/1999/xlink" xlink:type="simple">sp. nov.</tp:taxon-status><xref ref-type="fig" rid="F5">Figs 5</xref><xref ref-type="fig" rid="F6">, 6</xref><xref ref-type="fig" rid="F7">, 7</xref><xref ref-type="fig" rid="F8">, 8</xref></tp:nomenclature><tp:treatment-sec sec-type="type material" id="SECID0ELQAE"><title>Type material.</title><p><bold><italic>Holotype</italic></bold> ♂ (<abbrev xmlns:xlink="http://www.w3.org/1999/xlink" xlink:title="Shenyang Normal University" id="ABBRID0EWQAE" xlink:type="simple">SYNU</abbrev>-653): China, Yunnan Province, Baoshan City, Longling County, Xiaoheishan Natural Reserve, Z. Li &amp; L. Wang leg., 17/2/2011; <bold><italic>Paratypes</italic></bold> 1 ♂ (<abbrev xmlns:xlink="http://www.w3.org/1999/xlink" xlink:title="Shenyang Normal University" id="ABBRID0E4QAE" xlink:type="simple">SYNU</abbrev>-654),1 ♀ (<abbrev xmlns:xlink="http://www.w3.org/1999/xlink" xlink:title="Shenyang Normal University" id="ABBRID0EBRAE" xlink:type="simple">SYNU</abbrev>-655), 2 ♀ (<abbrev xmlns:xlink="http://www.w3.org/1999/xlink" xlink:title="Shenyang Normal University" id="ABBRID0EFRAE" xlink:type="simple">SYNU</abbrev>-656-657), same data <abbrev xmlns:xlink="http://www.w3.org/1999/xlink" xlink:title="anterior sclerite" id="ABBRID0EJRAE" xlink:type="simple">as</abbrev> holotype.</p></tp:treatment-sec><tp:treatment-sec sec-type="diagnosis" id="SECID0ENRAE"><title>Diagnosis.</title><p>Males of the new species are similar to those of <italic><tp:taxon-name><tp:taxon-name-part taxon-name-part-type="genus" reg="Trilacuna">T.</tp:taxon-name-part><tp:taxon-name-part taxon-name-part-type="species" reg="werni">werni</tp:taxon-name-part></tp:taxon-name></italic> Eichenberger, 2011 in the shape of the male palp, but they can be distinguished by the branch of psembolus with row of combs (Fig. <xref ref-type="fig" rid="F6">6D, J</xref>) vs a groove with row of lobes (<xref ref-type="bibr" rid="B1">Eichenberger and Kranz-Baltensperger 2011</xref>: fig. 12A, B, E, I), and the unfused abdominal dorsal and ventral scuta (Fig. <xref ref-type="fig" rid="F5">5C</xref>) vs dorsal scutum fused to the epigastric scutum (<xref ref-type="bibr" rid="B1">Eichenberger and Kranz-Baltensperger 2011</xref>: fig. 11C). Females can be distinguished from the other <italic><tp:taxon-name><tp:taxon-name-part taxon-name-part-type="genus" reg="Trilacuna">Trilacuna</tp:taxon-name-part></tp:taxon-name></italic> species by the curved posterior margin of epigastric scutum (Fig. <xref ref-type="fig" rid="F7">7F, G</xref>) vs roundly bent.</p><fig id="F5" position="float" orientation="portrait"><object-id xmlns:xlink="http://www.w3.org/1999/xlink" content-type="doi" xlink:type="simple">10.3897/zookeys.1174.106130.figure5</object-id><object-id xmlns:xlink="http://www.w3.org/1999/xlink" content-type="arpha" xlink:type="simple">662F4736-BFED-5042-AA7D-C2131CA3BF93</object-id><label>Figure 5.</label><caption><p><italic><tp:taxon-name><tp:taxon-name-part taxon-name-part-type="genus" reg="Trilacuna">Trilacuna</tp:taxon-name-part><tp:taxon-name-part taxon-name-part-type="species" reg="xiaoheishan">xiaoheishan</tp:taxon-name-part></tp:taxon-name></italic> sp. nov., male holotype <bold>A–C</bold> habitus in dorsal, ventral, and lateral views <bold>D–F</bold> prosoma in dorsal, ventral, and anterior views <bold>G</bold> labium and endites in ventral view <bold>H</bold> chelicerae, anterior view. Abbreviations: <abbrev xmlns:xlink="http://www.w3.org/1999/xlink" xlink:title="elevated hair base" id="ABBRID0EUTAE" xlink:type="simple">ehb</abbrev> = elevated hair base; <abbrev xmlns:xlink="http://www.w3.org/1999/xlink" xlink:title="labium deep incision" id="ABBRID0EYTAE" xlink:type="simple">ldi</abbrev> = labium deep incision. Scale bars: 0.4 mm (<bold>A–F</bold>); 0.2 mm (<bold>G, H</bold>).</p></caption><graphic xmlns:xlink="http://www.w3.org/1999/xlink" xlink:href="zookeys-1174-289_article-106130__-g005.jpg" position="float" orientation="portrait" xlink:type="simple" id="oo_892435.jpg"><uri content-type="original_file" xlink:type="simple">https://binary.pensoft.net/fig/892435</uri></graphic></fig><fig id="F6" position="float" orientation="portrait"><object-id xmlns:xlink="http://www.w3.org/1999/xlink" content-type="doi" xlink:type="simple">10.3897/zookeys.1174.106130.figure6</object-id><object-id xmlns:xlink="http://www.w3.org/1999/xlink" content-type="arpha" xlink:type="simple">23EDC190-33C1-5378-BD37-7A1C8D4A3097</object-id><label>Figure 6.</label><caption><p><italic><tp:taxon-name><tp:taxon-name-part taxon-name-part-type="genus" reg="Trilacuna">Trilacuna</tp:taxon-name-part><tp:taxon-name-part taxon-name-part-type="species" reg="xiaoheishan">xiaoheishan</tp:taxon-name-part></tp:taxon-name></italic> sp. nov., left male palp <bold>A–F</bold> (light) and <bold>G–L</bold> (<abbrev xmlns:xlink="http://www.w3.org/1999/xlink" xlink:title="Scanning electron microscope" id="ABBRID0E3UAE" xlink:type="simple">SEM</abbrev>) <bold>A, G</bold> prolateral view <bold>B, H</bold> dorsal view <bold>C, I</bold> retrolateral view <bold>D, J</bold> distal part of bulb, prolateral view <bold>E, K</bold> distal part of bulb, dorsal view <bold>F, L</bold> distal part of bulb, retrolateral view. Abbreviations: <abbrev xmlns:xlink="http://www.w3.org/1999/xlink" xlink:title="branch with row of combs" id="ABBRID0EMVAE" xlink:type="simple">brc</abbrev> = branch with row of combs; <abbrev xmlns:xlink="http://www.w3.org/1999/xlink" xlink:title="short dorsal branch" id="ABBRID0EQVAE" xlink:type="simple">sdb</abbrev> = short dorsal branch; <abbrev xmlns:xlink="http://www.w3.org/1999/xlink" xlink:title="lateral curved branch" id="ABBRID0EUVAE" xlink:type="simple">lcb</abbrev> = lateral curved branch; <abbrev xmlns:xlink="http://www.w3.org/1999/xlink" xlink:title="thin median branch" id="ABBRID0EYVAE" xlink:type="simple">tmb</abbrev> = thin median branch; <abbrev xmlns:xlink="http://www.w3.org/1999/xlink" xlink:title="distally widened flat branch" id="ABBRID0E3VAE" xlink:type="simple">wfb</abbrev> = distally widened flat branch. Scale bars: 0.1 mm (<bold>A–C, G–I</bold>); 0.05 mm (<bold>D–F, J–L</bold>).</p></caption><graphic xmlns:xlink="http://www.w3.org/1999/xlink" xlink:href="zookeys-1174-289_article-106130__-g006.jpg" position="float" orientation="portrait" xlink:type="simple" id="oo_892436.jpg"><uri content-type="original_file" xlink:type="simple">https://binary.pensoft.net/fig/892436</uri></graphic></fig><fig id="F7" position="float" orientation="portrait"><object-id xmlns:xlink="http://www.w3.org/1999/xlink" content-type="doi" xlink:type="simple">10.3897/zookeys.1174.106130.figure7</object-id><object-id xmlns:xlink="http://www.w3.org/1999/xlink" content-type="arpha" xlink:type="simple">CC2457C8-53DD-5983-B8DD-7381DADAD68A</object-id><label>Figure 7.</label><caption><p><italic><tp:taxon-name><tp:taxon-name-part taxon-name-part-type="genus" reg="Trilacuna">Trilacuna</tp:taxon-name-part><tp:taxon-name-part taxon-name-part-type="species" reg="xiaoheishan">xiaoheishan</tp:taxon-name-part></tp:taxon-name></italic> sp. nov., female paratype <bold>A–C</bold> habitus in dorsal, ventral, and lateral views <bold>D, E</bold> prosoma in dorsal and ventral views <bold>F</bold> abdomen in ventral view <bold>G, H</bold> copulatory organ in ventral and dorsal views, arrow shows the curved posterior margin. Abbreviations: <abbrev xmlns:xlink="http://www.w3.org/1999/xlink" xlink:title="apodemes" id="ABBRID0EEXAE" xlink:type="simple">ap</abbrev> = apodemes; <abbrev xmlns:xlink="http://www.w3.org/1999/xlink" xlink:title="anterior sclerite" id="ABBRID0EIXAE" xlink:type="simple">as</abbrev> = anterior sclerite; <abbrev xmlns:xlink="http://www.w3.org/1999/xlink" xlink:title="globular structure" id="ABBRID0EMXAE" xlink:type="simple">glo</abbrev> = globular structure; <abbrev xmlns:xlink="http://www.w3.org/1999/xlink" xlink:title="posterior spiracle" id="ABBRID0EQXAE" xlink:type="simple">psp</abbrev> = posterior spiracle; <abbrev xmlns:xlink="http://www.w3.org/1999/xlink" xlink:title="sclerotized, recurved arches" id="ABBRID0EUXAE" xlink:type="simple">sar</abbrev> = sclerotized, recurved arches; <abbrev xmlns:xlink="http://www.w3.org/1999/xlink" xlink:title="transverse sclerite" id="ABBRID0EYXAE" xlink:type="simple">tsc</abbrev> = transverse sclerite. Scale bars: 0.4 mm (<bold>A–F</bold>); 0.2 mm (<bold>G, H</bold>).</p></caption><graphic xmlns:xlink="http://www.w3.org/1999/xlink" xlink:href="zookeys-1174-289_article-106130__-g007.jpg" position="float" orientation="portrait" xlink:type="simple" id="oo_892437.jpg"><uri content-type="original_file" xlink:type="simple">https://binary.pensoft.net/fig/892437</uri></graphic></fig></tp:treatment-sec><tp:treatment-sec sec-type="description" id="SECID0EFYAE"><title>Description.</title><p><bold>Male (holotype). <italic>Body</italic></bold>: reddish-brown, chelicerae and sternum lighter, legs yellow; habitus <abbrev xmlns:xlink="http://www.w3.org/1999/xlink" xlink:title="anterior sclerite" id="ABBRID0EPYAE" xlink:type="simple">as</abbrev> in Fig. <xref ref-type="fig" rid="F5">5A–C</xref>; body length 2.37. <bold><italic>Carapace</italic></bold>: 1.08 long, 0.89 wide; sides smooth, lateral margin rebordered (Fig. <xref ref-type="fig" rid="F5">5D</xref>). <bold><italic>Eyes</italic></bold>: <abbrev xmlns:xlink="http://www.w3.org/1999/xlink" xlink:title="anterior lateral eyes" id="ABBRID0EBZAE" xlink:type="simple">ALE</abbrev> largest, <abbrev xmlns:xlink="http://www.w3.org/1999/xlink" xlink:title="posterior median eye" id="ABBRID0EFZAE" xlink:type="simple">PME</abbrev> smallest; <abbrev xmlns:xlink="http://www.w3.org/1999/xlink" xlink:title="anterior lateral eyes" id="ABBRID0EJZAE" xlink:type="simple">ALE</abbrev> separated from edge of carapace by 0.93 diameters (Fig. <xref ref-type="fig" rid="F5">5D, F</xref>). <bold><italic>Mouthparts</italic></bold>: chelicerae straight, proximal region with one hair with elevated hair base; labium rectangular, anterior margin deeply incised; endites slender, distally not branched (Fig. <xref ref-type="fig" rid="F5">5E, G, H</xref>). <bold><italic>Sternum</italic></bold>: surface strongly rugose (Fig. <xref ref-type="fig" rid="F5">5E</xref>). <bold><italic>Abdomen</italic></bold>: 1.36 long, 0.92 wide; booklung covers ovoid, surface smooth; apodemes present; sperm pore situated at level of anterior spiracles; posterior spiracles connected by groove (Fig. <xref ref-type="fig" rid="F5">5A–C</xref>). <bold><italic>Palp</italic></bold>: orange; 0.79 long (0.24, 0.15, 0.17, 0.23); femur greatly elongated (width/length = 0.61); bulb triangle, tapering anteriorly; psembolus with a long distally widened flat branch (<abbrev xmlns:xlink="http://www.w3.org/1999/xlink" xlink:title="distally widened flat branch" id="ABBRID0EJ1AE" xlink:type="simple">wfb</abbrev>), with a row of combs (<abbrev xmlns:xlink="http://www.w3.org/1999/xlink" xlink:title="branch with row of combs" id="ABBRID0EN1AE" xlink:type="simple">brc</abbrev>) at basal half of the branch and numerous “hairs” on distal half of the branch; with a retrolateraly long curved branch (<abbrev xmlns:xlink="http://www.w3.org/1999/xlink" xlink:title="lateral curved branch" id="ABBRID0ER1AE" xlink:type="simple">lcb</abbrev>), a short dorsal branch (<abbrev xmlns:xlink="http://www.w3.org/1999/xlink" xlink:title="short dorsal branch" id="ABBRID0EV1AE" xlink:type="simple">sdb</abbrev>) and a thin median branch (<abbrev xmlns:xlink="http://www.w3.org/1999/xlink" xlink:title="thin median branch" id="ABBRID0EZ1AE" xlink:type="simple">tmb</abbrev>) (Fig. <xref ref-type="fig" rid="F6">6</xref>).</p><p><bold>Female (paratype, <abbrev xmlns:xlink="http://www.w3.org/1999/xlink" xlink:title="Shenyang Normal University" id="ABBRID0EF2AE" xlink:type="simple">SYNU</abbrev>-655). <italic>Body</italic></bold>: habitus <abbrev xmlns:xlink="http://www.w3.org/1999/xlink" xlink:title="anterior sclerite" id="ABBRID0EL2AE" xlink:type="simple">as</abbrev> in Fig. <xref ref-type="fig" rid="F7">7A–C</xref>; slightly larger than male; body length 2.57. <bold><italic>Carapace</italic></bold>: 1.09 long, 0.91 wide. <bold><italic>Mouthparts</italic></bold>: endites unmodified. <bold><italic>Abdomen</italic></bold>: 1.60 long, 1.13 wide. <bold><italic>Epigastric area</italic></bold>: middle part of posterior margin of epigastric scutum curved, with sclerotized recurved arches (<abbrev xmlns:xlink="http://www.w3.org/1999/xlink" xlink:title="sclerotized, recurved arches" id="ABBRID0E62AE" xlink:type="simple">sar</abbrev>) between posterior spiracles (<abbrev xmlns:xlink="http://www.w3.org/1999/xlink" xlink:title="posterior spiracle" id="ABBRID0ED3AE" xlink:type="simple">psp</abbrev>) (Fig. <xref ref-type="fig" rid="F7">7F, G</xref>). <bold><italic>Endogyne</italic></bold>: with narrow, transversally elongated sclerite (<abbrev xmlns:xlink="http://www.w3.org/1999/xlink" xlink:title="transverse sclerite" id="ABBRID0EO3AE" xlink:type="simple">tsc</abbrev>); anterior T-shaped sclerite (<abbrev xmlns:xlink="http://www.w3.org/1999/xlink" xlink:title="anterior sclerite" id="ABBRID0ES3AE" xlink:type="simple">as</abbrev>) and posterior small globular structure (<abbrev xmlns:xlink="http://www.w3.org/1999/xlink" xlink:title="globular structure" id="ABBRID0EW3AE" xlink:type="simple">glo</abbrev>) (Fig. <xref ref-type="fig" rid="F7">7G, H</xref>).</p></tp:treatment-sec><tp:treatment-sec sec-type="etymology" id="SECID0E53AE"><title>Etymology.</title><p>The specific name is a noun in apposition taken from the type locality.</p></tp:treatment-sec><tp:treatment-sec sec-type="distribution" id="SECID0ED4AE"><title>Distribution.</title><p>Known only from the type locality, Yunnan Province, China (Fig. <xref ref-type="fig" rid="F8">8</xref>).</p><fig id="F8" position="float" orientation="portrait"><object-id xmlns:xlink="http://www.w3.org/1999/xlink" content-type="doi" xlink:type="simple">10.3897/zookeys.1174.106130.figure8</object-id><object-id xmlns:xlink="http://www.w3.org/1999/xlink" content-type="arpha" xlink:type="simple">A2E92C5A-F144-513B-9116-BDC10903243B</object-id><label>Figure 8.</label><caption><p>Distribution records of three new species from Yunnan, China. 1. <italic><tp:taxon-name><tp:taxon-name-part taxon-name-part-type="genus" reg="Trilacuna">Trilacuna</tp:taxon-name-part><tp:taxon-name-part taxon-name-part-type="species" reg="cangshan">cangshan</tp:taxon-name-part></tp:taxon-name></italic> sp. nov.; 2. <italic><tp:taxon-name><tp:taxon-name-part taxon-name-part-type="genus" reg="Trilacuna">Trilacuna</tp:taxon-name-part><tp:taxon-name-part taxon-name-part-type="species" reg="wumanshan">wumanshan</tp:taxon-name-part></tp:taxon-name></italic> sp. nov.; 3. <italic><tp:taxon-name><tp:taxon-name-part taxon-name-part-type="genus" reg="Trilacuna">Trilacuna</tp:taxon-name-part><tp:taxon-name-part taxon-name-part-type="species" reg="xiaoheishan">xiaoheishan</tp:taxon-name-part></tp:taxon-name></italic> sp. nov.</p></caption><graphic xmlns:xlink="http://www.w3.org/1999/xlink" xlink:href="zookeys-1174-289_article-106130__-g008.jpg" position="float" orientation="portrait" xlink:type="simple" id="oo_892438.jpg"><uri content-type="original_file" xlink:type="simple">https://binary.pensoft.net/fig/892438</uri></graphic></fig></tp:treatment-sec><ref-list><ref id="B1"><mixed-citation xmlns:xlink="http://www.w3.org/1999/xlink" xlink:type="simple"><person-group><name name-style="western"><surname>Eichenberger</surname><given-names>B</given-names></name><name name-style="western"><surname>Kranz-Baltensperger</surname><given-names>Y</given-names></name></person-group> (<year>2011</year>) <article-title>New <italic><tp:taxon-name><tp:taxon-name-part taxon-name-part-type="genus">Trilacuna</tp:taxon-name-part></tp:taxon-name></italic> species from Thailand, Malaysia and Sumatra (<tp:taxon-name><tp:taxon-name-part taxon-name-part-type="order">Araneae</tp:taxon-name-part></tp:taxon-name>, <tp:taxon-name><tp:taxon-name-part taxon-name-part-type="family">Oonopidae</tp:taxon-name-part></tp:taxon-name>).</article-title><source>Zootaxa</source><volume>2823</volume>(<issue>1</issue>): <fpage>1</fpage>–<lpage>31</lpage>. <ext-link xlink:href="10.11646/zootaxa.2823.1.1" ext-link-type="doi" xlink:type="simple">https://doi.org/10.11646/zootaxa.2823.1.1</ext-link></mixed-citation></ref></ref-list></tp:taxon-treatment>
